# Supplementary material for: Fluoride-Mediated Synthesis of Co(OH)F and Electronic Structure Optimization for Enhanced Water Oxidation Performance
Source: Molecules. 2025 Aug 29;30(17):3529. doi: 10.3390/molecules30173529 (PMC12430501; doi:10.3390/molecules30173529)
Supplement: Supplementary file 1 [file molecules-30-03529-s001.zip]

Archive with 1 entries (1 files):
- molecules-3830706-supplementary.pdf
